# Supplementary material for: The neuronal architecture of the mushroom body provides a logic for associative learning
Source: eLife. 2014 Dec 23;3:e04577. doi: 10.7554/eLife.04577 (PMC4273437; doi:10.7554/eLife.04577)
Supplement: Supplementary file 1. — List of split-GAL4 driver lines for the neurons in the mushroom body. For each driver line, the source of the enhancer fragments used to make the p65ADZp and ZpGAL4DBD constructs are given. Most enhancer fragments are from the collection of GAL4 lines described in Jenett et al. (2012); see ‘Materials and methods’ for the details of the TH and TDC2 constructs. All ZpGAL4DBD constructs are inserted into attP2; the insertion sites of the p65ADZp constructs are indicated by the letter at the end of the driver name as follows: A, su(Hw)attP8; B, attP40; C, VK00027. The cell types in which expression is seen with each driver are indicated in the matrix; the level of expression in each cell type is indicated by the gray scale (see ‘Materials and methods’). Note that observed expression depends to some extent on the reporter construct used (see Figure 2—figure supplement 1 for an example). The data in this matrix were based on imaging with pJFRC225-5xUAS-IVS-myr::smGFP-FLAG in VK00005. The VK00005 insertion site supports high-expression levels (Pfeiffer et al., 2012); many of the split-GAL4 drivers show more cell type specificity using reporters in attP18 (see the accompanying paper for examples) (Aso et al., 2014). We did not observe expression outside the central nervous system in any of these lines except MB062C; see ‘Materials and methods’ and Figure 2—figure supplement 7 for a description of the assay used. DOI: http://dx.doi.org/10.7554/eLife.04577.045 [file elife04577s001.xlsx]

## Sheet: Sheet1
	p65ADZp DNA fragement	ZpGdbd DNA fragement	KC γd	KC γmain	KC α'/β'ap	KC α'/β'm	KC α/βp	KC α/βs	KC α/βc	MBON-γ4>γ1γ2	MBON-β1>α (MB-MV2)	MBON-γ5β'2a (MB-M6)	MBON-β'2mp (MB-M4)	MBON-β'2mp_bilateral	MBON-β2β'2a	MBON-α1	MBON-γ3	MBON-γ3β'1	MBON-β'1	MBON-γ1pedc>α/β (MB-MVP2)	MBON-γ2α'1	MBON-α'2 (MB-V4)	MBON-α3 (MB-V3)	MBON-α'1	MBON-α2sc (MB-V2α)	MBON-α2p3p	MBON-α'3ap (MB-V2α'3)	MBON-α'3m (MB-V2α'3)	MBON-calyx (MB-CP1)	PPL1-γ1pedc (MB-MP1)	PPL1-γ2α'1 (MB-MV1)	PPL1-α'2α2 (MB-V1)	PPL1-α3	PPL1-α'3	PPL1-γ1	PAM-γ5	PAM-β'2a	PAM-β2β'2a	PAM-β2	PAM-β'2m	PAM-β'2p	PAM-γ4<γ1γ2	PAM-γ4	PAM-β1(MVP1)	PAM-β1ped	PAM-α1	PAM-γ3	PAM-β'1ap	PAM-β'1m
MB010B	R13F02	R52H09	3	3	5	5	5	5	5
MB152B	R19B03	R26E07	3	3	5	5	1	3	1
MB364B	R13F02	R21B06	5	5			3	5	5
MB417B	R26E07	R29G11			5	5	5	5	1
MB607B	R19B03	R39A11	5
MB419B	R26E07	R39A11	3
MB009B	R13F02	R45H04	3	2
MB131B	R13F02	R89B01	1	3
MB005B	R13F02	R34A03			4	4
MB461B	R35B12	R26E07			5	4
MB463B	R35B12	R34A03			5	1
MB370B	R13F02	R41C07			1	4
MB418B	R26E07	R30F02				4
MB371B	R13F02	R85D07					3
MB008B	R13F02	R44E04					5	5	5
MB185B	R52H09	R18F09						4
MB477B	R44E04	R26E07						4
MB594B	R13F02	R58F02							4
MB298B	R53C03	R24E12								4
MB434B	R30E08	R53C10								4	4
MB433B	R30E08	R11C07								1	3
MB011B	R14C08	R15B01										4	3	3
MB210B	R15B01	R27G01										5	4	1
MB002B	R12C11	R14C08										2	4
MB074C	R21D02	R12C11										1	4		3
MB399B	R21D02	R22C12													2
MB399C	R21D02	R22C12													2
MB310C	R52G04	R17C11														5
MB311C	R52G04	R60F01														4
MB323B	R23C12	R60F01														5
MB083C	R52G04	R94B10															5	5
MB110C	R20A02	R94B10															5	5
MB057B	R80G12	R53H03																	3
MB078C	R30C01	R53H03																	3
MB112C	R93D10	R13F04																		4
MB051B	R70B10	R19F09																			4	1
MB051C	R70B10	R19F09																			3	1
MB077B	R25D01	R19F09																			4
MB077C	R25D01	R19F09																			3
MB018B	R20G03	R19F09																				4
MB093C	R73H08	R40B08																				2	5
MB082C	R40B08	R23C06																				3	5
MB052B	R71D08	R11F03																						2	4	2	2	1
MB543B	R65B09	R81E11																						3			2	2
MB542B	R65B09	R51D04																						1		2		2
MB027B	R24H08	R53F03																									5	5
MB050B	R65B09	R11F03																						2	4
MB549C	R71D08	R49C12																							3		3
MB026B	R24H08	R11F03																						3			2
MB080C	R33E02	R50A05																							2
MB062C	R92E10	R71D08																								2
MB242A	R64F07	R57C10																											3
MB622B	R64F07	R64F07																											4
MB060B	R82C10	R72B05																													5	4	4	2
MB065B	TH	R72B05																													3	3	4	1
MB504B	R52H03	TH																												3	4	4	2
MB438B	R30E11	R22B12																												4		2	1
MB439B	R30E11	R82C10																													4	2	1
MB502B	R52H03	R14E06																												3		3	3
MB308B	TH	R26F01																															1	4
MB058B	R82C10	R50B03																														5
MB296B	R15B01	R26F01																													3
MB304B	R82C10	R26F01																																3
MB315C	R58E02	R48H11																																		5
MB313C	R58E02	R17C11																																		2
MB109B	R76F05	R23C12																																		0.8	4.5
MB087C	R61H03	R28E09																																			1.2
MB301B	R71D01	R58F02																																				3		1.2
MB213B	R76F05	R32G08																																					3					3.2		0.8
MB299B	R58E02	R37E10																																					0.5					0.5		3
MB056B	R76F05	R80G12																																						5	3
MB312B	R58E02	R10G03																																								4	4
MB312C	R58E02	R10G03																																								3	3
MB043B	R58E02	R32D11																																										2		5		2	2
MB043C	R58E02	R32D11																																										1		3		1	1
MB188B	R58E02	R11A03																																									1.5				3.1	4.6	4.6
MB195B	R58E02	R31F06																																													1.5
MB441B	R30G08	R48B03																																													4
MB025B	R24E12	R52H01																																														4	4
MB042B	R58E02	R22E04																																		3	1		0.2	2	1	1	2.5	0.5		0.7	3	1	1
MB040B	R58E02	R18D09																																		3	1		3	2	1.2	0.2	2.8			2	3	1.5	1.5
MB196B	R58E02	R36B06																																		3	2.1			1	1	3	3				3	0.5	0.5
MB032B	R30G08	TH																																		0.4		1		4	1						0.5
MB047B	R58E02	R93A09																																						3	4.8		0.8	1.2		0.6
MB194B	R58E02	R29G04																																			1.4		3					3.9	1.6	2.2
MB316B	R58E02	R93G08																																			1			2	4	4	4
MB021B	R24E06	R95A10
MB022B	R24E06	RTDC2
MB113C	TDC2	R95A10
MB465C	R37D04	R51B02
MB380B	R17A04	R65D07
MB013B	R14F05	R14B03
[truncated: 7 more columns]
